# Supplementary material for: Appropriate Use of Cardiac Stress Testing with Imaging: A Systematic Review and Meta-Analysis
Source: PLoS One. 2016 Aug 18;11(8):e0161153. doi: 10.1371/journal.pone.0161153 (PMC4990235; doi:10.1371/journal.pone.0161153)
Supplement: S1 Data — (CSV) [file pone.0161153.s001.csv]

n	n_abst_screen	title	authors	details	journal	properties	entrezuid	pubyr_pubmed	pubyr	original_grp	multiple_groups	fam_identifier	fam_keep	duplicate_cohort_in_paper	duplicate_closest_yr	first_author	country	institution	institution_2	setting_type	setting_type_categ	setting_notes	academic_med_center	journal_extracted	mpi_2009	mpi_2005	echo_2008	echo_2011	crit_oth	patient_n	age_mean	age_median	age_range	perc_men	hist_diab	hist_hypl	hist_htn	hist_smk	hist_mi	bmi_30	hist_pci	hist_cabg	hist_revasc	rest_ecg	hist_cad	pt_recruitment_date_start	pt_recruitment_date_end	day_imputed	stress_mpi
210	28	Appropriate test selection for single-photon emission computed tomography imaging: association with clinical risk, posttest management, and outcomes.	Aldweib N, Negishi K, Seicean S, Jaber WA, Hachamovitch R, Cerqueira M, Marwick TH.	Am Heart J. 2013 Sep;166(3):581-8. doi: 10.1016/j.ahj.2013.06.003. Epub 2013 Jul 16.	Am Heart J. 2013	create date:2013/09/11 | first author:Aldweib N	24016510	2013	2013	1						Aldweib, Nael	USA	Cleveland Clinic		All pts at cleveland clinic	Academic medical center		1	AHJ	1					1199	63.8			56.7	28	72.5	81.59999999999999	58	21.4	45						1/1/2006	3/15/2006		1
126	17	Clinical and prognostic value of stress echocardiography appropriateness criteria for evaluation of coronary artery disease in a tertiary referral centre.	Bhattacharyya S, Kamperidis V, Chahal N, Shah BN, Roussin I, Li W, Khattar R, Senior R.	Heart. 2014 Mar;100(5):370-4. doi: 10.1136/heartjnl-2013-304949. Epub 2013 Dec 5.	Heart. 2014	create date:2013/12/07 | first author:Bhattacharyya S	24310519	2014	2014	1						Battacharyya, Sanjeev	UK	Royal Brompton & Harefiled NHS Trust	Imperial College	Academic medical center	Academic medical center	most likely academic. See this page for evidence that faculty has appointment at med school too: http://www.rbht.nhs.uk/healthprofessionals/consultants/underwood/	1	BMJ Heart				1		250	62.62			42	24.4	38	57.2	10.4	8.4		8.4	5.2				10/1/2010	9/30/2011	1
488	58	Comparison of the 2008 and 2011 appropriate use criteria for stress echocardiography.	Bhatia RS, Kumar V, Picard MH, Weiner RB.	J Am Soc Echocardiogr. 2013 Apr;26(4):339-43. doi: 10.1016/j.echo.2012.12.001. Epub 2013 Jan 11.	J Am Soc Echocardiogr. 2013	create date:2013/01/15 | first author:Bhatia RS	23313389	2013	2013	1	1			1	1	Bhatia, Sacha	USA	MGH		Academic medical center	Academic medical center		1	JASE				1		252	58.1			58	26	48	65	46	13		8	3				7/1/2011	11/30/2011
488	58	Comparison of the 2008 and 2011 appropriate use criteria for stress echocardiography.	Bhatia RS, Kumar V, Picard MH, Weiner RB.	J Am Soc Echocardiogr. 2013 Apr;26(4):339-43. doi: 10.1016/j.echo.2012.12.001. Epub 2013 Jan 11.	J Am Soc Echocardiogr. 2014	create date:2013/01/15 | first author:Bhatia RS	23313389	2014	2013		1			1		Bhatia, Sacha	USA	MGH		Academic medical center	Academic medical center		1	JASE			1			252	58.1			58	26	48	65	46	13		8	3				7/1/2011	11/30/2011
3059	174	The Impact of Individual Variation Analysis on Myocardial Perfusion Imaging Utilization Within a Hospitalist Group	Bohossian HB, Park AW, Holcroft C.	J Hosp Med. 2015 Mar;10(3):190-3. doi: 10.1002/jhm.2288. Epub 2014 Nov 28.	J Hosp Med. 2015		25430811	2015	2015		1					Bohossian, H	USA	Newton-Wellesley Hospital		Community teaching hospital	Academic medical center		1	J Hosp Med	1					133																3/1/2010	2/28/2011	1	1
3059	174	The Impact of Individual Variation Analysis on Myocardial Perfusion Imaging Utilization Within a Hospitalist Group	Bohossian HB, Park AW, Holcroft C.	J Hosp Med. 2015 Mar;10(3):190-3. doi: 10.1002/jhm.2288. Epub 2014 Nov 28.	J Hosp Med. 2015		25430810	2015	2015	1	1					Bohossian, H	USA	Newton-Wellesley Hospital		Community teaching hospital	Academic medical center		1	J Hosp Med	1					212																3/1/2011	2/28/2013	1	1
1485	112	Application of appropriateness criteria to stress single photon emission computed tomography sestamibi studies: a comparison of the 2009 revised appropriateness criteria to the 2005 original criteria.	Carryer DJ, Hodge DO, Miller TD, Askew JW, Gibbons RJ.	Am Heart J. 2010 Aug;160(2):244-9. doi: 10.1016/j.ahj.2010.06.008.	Am Heart J. 2010	create date:2010/08/10 | first author:Carryer DJ	20691828	2010	2010	1	1	1	1	1		Carryer, Damita	USA	Mayo Clinic		Academic	Academic medical center		1	AHJ	1					281	67			63	27	78	71	48	20	41			34	31		5/1/2005	5/15/2005		1
814	78	Prognostic implication of appropriateness criteria for pharmacologic stress echocardiography performed in an outpatient clinic [corrected].	Cortigiani L, Bigi R, Bovenzi F, Molinaro S, Picano E, Sicari R.	Circ Cardiovasc Imaging. 2012 May 1;5(3):298-305. doi: 10.1161/CIRCIMAGING.111.971242. Epub 2012 Mar 30. Erratum in: Circ Cardiovasc Imaging. 2012 Jul;5(4):e55.	Circ Cardiovasc Imaging. 2012	create date:2012/04/03 | first author:Cortigiani L	22467675	2012	2012	1						Cortigiani, L	Italy	Campo di Marte Hospital, Lucca Italy	University School of Medicine, Milan	Outpatient, Academic, tertiary care referral center	Academic medical center	could not figure out whether academic or not		Circulation				1		1552	66			56	22	44.5	62	21	22		18	7			35	1/1/2001	12/31/2007	1
207	26	Impact of appropriate use on the prognostic value of single-photon emission computed tomography myocardial perfusion imaging.	Doukky R, Hayes K, Frogge N, Balakrishnan G, Dontaraju VS, Rangel MO, Golzar Y, Garcia-Sayan E, Hendel RC.	Circulation. 2013 Oct 8;128(15):1634-43. doi: 10.1161/CIRCULATIONAHA.113.002744. Epub 2013 Sep 10.	Circulation. 2013	create date:2013/09/12 | first author:Doukky R	24021779	2013	2013	1		5	1			Doukky, Rami	USA	Rush University Medical Center		office based community practice	Community-based clinics/hospitals	can't be certain b/c "office based" practices not well described but prob not academic medical center		Circulation	1					1511	59			56.5	22	46	55.7	12	2.4		5.8	5		91	17.9	8/15/2007	5/15/2010		1
852	81	Clinical evaluation of the appropriateness use criteria for single-photon emission-computed tomography: differences by patient population, physician specialty, and patient outcomes.	Druz RS, Phillips LM, Sharifova G.	ISRN Cardiol. 2011;2011:798318. doi: 10.5402/2011/798318. Epub 2011 Jun 2.	ISRN Cardiol. 2011	create date:2012/02/22 | first author:Druz RS	22347656	2011	2011	1						Druz, Regina	USA	Northshore University Hospital		Academic medical center	Academic medical center		1	ISRN		1				585	63.5			55											28	3/1/2007	4/30/2008	1	1
3070	172	Application of Appropriate Use Criteria to Cardiac Stress Testing in the Hospital Setting: Limitations of the Criteria and Areas for Improved Practice	Gertz ZM, O'Donnell W, Raina A, Litwack AJ, Balderston JR, Goldberg LR.	Clin Cardiol. 2015 Jan;38(1):8-12. doi: 10.1002/clc.22340. Epub 2014 Oct 21.	Clin Cardiol. 2015		25336343	2015	2015	1	1					Gertz, Z	USA	Hospital of Upenn		Academic	Academic medical center		1	CC	1					369	62.2			55	31	62	83	29							34	9/1/2010	2/28/2011		1
3070	172	Application of Appropriate Use Criteria to Cardiac Stress Testing in the Hospital Setting: Limitations of the Criteria and Areas for Improved Practice	Gertz ZM, O'Donnell W, Raina A, Litwack AJ, Balderston JR, Goldberg LR.	Clin Cardiol. 2015 Jan;38(1):8-12. doi: 10.1002/clc.22340. Epub 2014 Oct 21.	Clin Cardiol. 2015		25336343	2015	2015		1					Gertz, Z	USA	Hospital of Upenn		Academic	Academic medical center		1	CC				1		88	56.9			56	25	28	50	19							16	9/1/2010	2/28/2011
1092	94	Appropriateness of referrals for single-photon emission computed tomography myocardial perfusion imaging (SPECT-MPI) in a developing community: a comparison between 2005 and 2009 versions of ACCF/ASNC appropriateness criteria.	Gholamrezanezhad A, Shirafkan A, Mirpour S, Rayatnavaz M, Alborzi A, Mogharrabi M, Hassanpour S, Ramezani M.	J Nucl Cardiol. 2011 Dec;18(6):1044-52. doi: 10.1007/s12350-011-9419-3. Epub 2011 Aug 5.	J Nucl Cardiol. 2011	create date:2011/08/06 | first author:Gholamrezanezhad A	21818700	2011	2011	1	1			1	1	Gholamrezanezhad, A	Iran	Shariati Hospital, Tehran University of Medical Sciences	Golestan University of Medical Science (Gorgan, Iran)	Academic hospital and private imaging centers	Mixed			JNC	1					291	55.3			42.6	21.6	59.7	50.2	15.1	11.3				13.7			1/1/2009	2/28/2009	1	1
1092	94	Appropriateness of referrals for single-photon emission computed tomography myocardial perfusion imaging (SPECT-MPI) in a developing community: a comparison between 2005 and 2009 versions of ACCF/ASNC appropriateness criteria.	Gholamrezanezhad A, Shirafkan A, Mirpour S, Rayatnavaz M, Alborzi A, Mogharrabi M, Hassanpour S, Ramezani M.	J Nucl Cardiol. 2011 Dec;18(6):1044-52. doi: 10.1007/s12350-011-9419-3. Epub 2011 Aug 5.	J Nucl Cardiol. 2011	create date:2011/08/06 | first author:Gholamrezanezhad A	21818700	2011	2011		1			1		Gholamrezanezhad, A	Iran	Shariati Hospital, Tehran University of Medical Sciences	Golestan University of Medical Science (Gorgan, Iran)	Academic hospital and private imaging centers	Mixed	can't be certain: "two private free-standing centers and two in hospital governmental centers)"		JNC		1				291	55.3			42.6	21.6	59.7	50.2	15.1	11.3				13.7			1/1/2009	2/28/2009	1	1
2306	144	Application of appropriateness criteria to stress single-photon emission computed tomography sestamibi studies and stress echocardiograms in an academic medical center.	Gibbons RJ, Miller TD, Hodge D, Urban L, Araoz PA, Pellikka P, McCully RB.	J Am Coll Cardiol. 2008 Apr 1;51(13):1283-9. doi: 10.1016/j.jacc.2007.10.064.	J Am Coll Cardiol. 2008	create date:2008/03/29 | first author:Gibbons RJ	18371560	2008	2008	1	1	1	1			Gibbons, Raymond	USA	Mayo Clinic		All pts at Mayo	Academic medical center		1	JACC		1				284	67			63	27	78	71	48	20	41			34	31		5/1/2005	5/15/2005		1
1627	115	Temporal trends in compliance with appropriateness criteria for stress single-photon emission computed tomography sestamibi studies in an academic medical center.	Gibbons RJ, Askew JW, Hodge D, Miller TD.	Am Heart J. 2010 Mar;159(3):484-9. doi: 10.1016/j.ahj.2009.12.004.	Am Heart J. 2010	create date:2010/03/10 | first author:Gibbons RJ	20211313	2010	2010	1						Gibbons, Raymond	USA	Mayo Clinic		All pts at Mayo	Academic medical center		1	AHJ		1				284	68			67	27	78	68	54	19	39			32	32		10/1/2006	10/15/2006		1
1320	105	Appropriate use criteria for stress single-photon emission computed tomography sestamibi studies: a quality improvement project.	Gibbons RJ, Askew JW, Hodge D, Kaping B, Carryer DJ, Miller T.	Circulation. 2011 Feb 8;123(5):499-503. doi: 10.1161/CIRCULATIONAHA.110.975995. Epub 2011 Jan 24.	Circulation. 2011	create date:2011/01/26 | first author:Gibbons RJ	21262995	2011	2011	1						Gibbons, Raymond	USA	Mayo Clinic		All pts at Mayo	Academic medical center		1	Circulation		1				273	65			67	25	77	73	52	21	44			33	34		3/16/2008	4/4/2008		1
1224	104	Gender disparity and the appropriateness of myocardial perfusion imaging.	Gupta A, Tsiaras SV, Dunsiger SI, Tilkemeier PL.	J Nucl Cardiol. 2011 Aug;18(4):588-94. doi: 10.1007/s12350-011-9368-x. Epub 2011 Apr 23.	J Nucl Cardiol. 2011	create date:2011/04/26 | first author:Gupta A	21516377	2011	2011	1						Gupta, Aarti	USA	Miriam and Rhode Island Hospital		Community Based Hospital, all pts at community teaching hospital, inpatients and outpatients	Academic medical center		1	JNC		1				314	62			52	24	56	64	25	12			8			33	11/1/2008	2/28/2009	1	1
1665	121	A multicenter assessment of the use of single-photon emission computed tomography myocardial perfusion imaging with appropriateness criteria.	Hendel RC, Cerqueira M, Douglas PS, Caruth KC, Allen JM, Jensen NC, Pan W, Brindis R, Wolk M.	J Am Coll Cardiol. 2010 Jan 12;55(2):156-62. doi: 10.1016/j.jacc.2009.11.004.	J Am Coll Cardiol. 2010	create date:2010/02/02 | first author:Hendel RC	20117384	2010	2010	1						Hendel, Robert	USA	Midwest Heart Specialists		Community based group practice (<50 physicians), no hospital-based groups, in Florida, Wisconsin, Oregon & Arizona	Community-based clinics/hospitals	can't be certain b/c "community based" practices not well described but prob not academic medical center		JACC		1				6351	65.7			58.7	22.8	72.90000000000001	76.7	11.7			36.1	19.7			40.2	3/1/2008	2/28/2009		1
30	3	Improving appropriate use of echocardiography and single-photon emission computed tomographic myocardial perfusion imaging: a continuous quality improvement initiative.	Johnson TV, Rose GA, Fenner DJ, Rozario NL.	J Am Soc Echocardiogr. 2014 Jul;27(7):749-57. doi: 10.1016/j.echo.2014.03.002. Epub 2014 Apr 13.	J Am Soc Echocardiogr. 2014	create date:2014/04/15 | first author:Johnson TV	24726335	2014	2014	1	1					Johnson, Thomas	USA	Carolinas Healtcare System		Community based clinics	Academic medical center	affiliated w/ medical school even though really seems more community based- http://www.carolinashealthcare.org/unc-school-of-medicine-charlotte		JASE	1					205																11/1/2010	12/31/2010	1	1
30	3	Improving appropriate use of echocardiography and single-photon emission computed tomographic myocardial perfusion imaging: a continuous quality improvement initiative.	Johnson TV, Rose GA, Fenner DJ, Rozario NL.	J Am Soc Echocardiogr. 2014 Jul;27(7):749-57. doi: 10.1016/j.echo.2014.03.002. Epub 2014 Apr 13.	J Am Soc Echocardiogr. 2014	create date:2014/04/15 | first author:Johnson TV	24726335	2014	2014		1					Johnson, Thomas	USA	Carolinas Healtcare System		Community based clinics	Academic medical center	affiliated w/ medical school even though really seems more community based- http://www.carolinashealthcare.org/unc-school-of-medicine-charlotte		JASE	1					206																6/1/2012	8/31/2012	1	1
1386	107	Evaluation of the American College of Cardiology Foundation/American Society of Nuclear Cardiology appropriateness criteria for SPECT myocardial perfusion imaging in an Asian tertiary cardiac center.	Koh AS, Flores JL, Keng FY, Tan RS, Chua TS.	J Nucl Cardiol. 2011 Apr;18(2):324-30. doi: 10.1007/s12350-010-9317-0. Epub 2010 Nov 24.	J Nucl Cardiol. 2011	create date:2010/11/26 | first author:Koh AS	21107927	2011	2011	1		3	1			Koh, A	Singapore	National Heat Centre, Singapore		Academic medical center	Academic medical center	authors write: "The National Heart Centre in Singapore is a tertiary cardiac center with academic affiliation"; http://www.nhcs.com.sg/Pages/Home.aspx	1	JNC	1					1623	61			59	31	75	71	14								2/16/2009	6/19/2009		1
53	6	Inappropriate utilization of SPECT myocardial perfusion imaging on the USA-Mexico border.	Lalude OO, Gutarra MF, Pollono EN, Lee S, Tarwater PM.	J Nucl Cardiol. 2014 Jun;21(3):544-52. doi: 10.1007/s12350-014-9881-9. Epub 2014 Mar 14.	J Nucl Cardiol. 2014	create date:2014/03/15 | first author:Lalude OO	24627346	2014	2014	1						Lalude, Omosalewa	USA	Texas Tech University Health Science Center	Emory University	Academic medical center w/acedemic and community referring physicians	Academic medical center		1	JNC	1					420	56			44												9/1/2009	12/31/2009	1	1
325	41	Impact of an automated multimodality point-of-order decision support tool on rates of appropriate testing and clinical decision making for individuals with suspected coronary artery disease: a prospective multicenter study.	Lin FY, Dunning AM, Narula J, Shaw LJ, Gransar H, Berman DS, Min JK.	J Am Coll Cardiol. 2013 Jul 23;62(4):308-16. doi: 10.1016/j.jacc.2013.04.059. Epub 2013 May 22.	J Am Coll Cardiol. 2013	create date:2013/05/28 | first author:Lin FY	23707319	2013	2013	1	1					Lin, Fay	USA	Weill Cornell		Community practice of cardiologists in St. Louis MO	Community-based clinics/hospitals	can't be certain the practices aren't affiliated with a medical school		JACC			1			111	51.4			46	11	52	44	33							22	6/1/2010	1/31/2011	1
325	41	Impact of an automated multimodality point-of-order decision support tool on rates of appropriate testing and clinical decision making for individuals with suspected coronary artery disease: a prospective multicenter study.	Lin FY, Dunning AM, Narula J, Shaw LJ, Gransar H, Berman DS, Min JK.	J Am Coll Cardiol. 2013 Jul 23;62(4):308-16. doi: 10.1016/j.jacc.2013.04.059. Epub 2013 May 22.	J Am Coll Cardiol. 2013	create date:2013/05/28 | first author:Lin FY	23707319	2013	2013		1					Lin, Fay	USA	Weill Cornell	pt from card pract in St. Louis	Community practice of cardiologists in St. Louis MO	Community-based clinics/hospitals	can't be certain the practices aren't affiliated with a medical school		JACC	1					338	57.3			66	25	76	76	38							49	6/1/2010	1/31/2011	1	1
3079	171	Myocardial perfusion imaging determination using an appropriate use smartphone application	Mahajan A, Bal S, Hahn H.	J Nucl Cardiol. 2015 Feb;22(1):66-71. doi: 10.1007/s12350-014-9995-0. Epub 2014 Oct 2.	J Nucl Cardiol. 2015		25273671	2015	2015	1						Mahajan, A	USA	Kettering medical center		Community teaching hospital	Academic medical center	authors write: ""The study was performed at a teaching community hospital with residents, fellows, teaching and non-teaching physician staff.""; affilliated with med schools: www.ketteringhealth.org/ketteringmeded/students.cfm	1	JNC	1					403	62.23			47.89	30.52	66.5	71.45999999999999	27.29		49.62			17.86		26.8	11/1/2013	1/30/2014	1	1
1473	111	Evaluation of the clinical application of the ACCF/ASE appropriateness criteria for stress echocardiography.	Mansour IN, Lang RM, Aburuwaida WM, Bhave NM, Ward RP.	J Am Soc Echocardiogr. 2010 Nov;23(11):1199-204. doi: 10.1016/j.echo.2010.07.008. Epub 2010 Aug 19.	J Am Soc Echocardiogr. 2010	create date:2010/08/21 | first author:Mansour IN	20724108	2010	2010	1		2	1			Mansour, Ibrahim	USA	U Chicago		Academic medical center	Academic medical center		1	JASE			1			289	59			51												5/1/2008	12/31/2008	1
608	68	Comparison of the updated 2011 appropriate use criteria for echocardiography to the original criteria for transthoracic, transesophageal, and stress echocardiography.	Mansour IN, Razi RR, Bhave NM, Ward RP.	J Am Soc Echocardiogr. 2012 Nov;25(11):1153-61. doi: 10.1016/j.echo.2012.08.008. Epub 2012 Sep 19.	J Am Soc Echocardiogr. 2012	create date:2012/09/25 | first author:Mansour IN	22998855	2012	2012	1		2	1			Mansour, Ibrahim	USA	U Chicago		Academic medical center	Academic medical center		1	JASE				1		289																5/1/2008	12/31/2008	1
1771	128	Applicability of appropriateness criteria for stress imaging: similarities and differences between stress echocardiography and single-photon emission computed tomography myocardial perfusion imaging criteria.	McCully RB, Pellikka PA, Hodge DO, Araoz PA, Miller TD, Gibbons RJ.	Circ Cardiovasc Imaging. 2009 May;2(3):213-8. doi: 10.1161/CIRCIMAGING.108.798082. Epub 2009 Mar 19.	Circ Cardiovasc Imaging. 2009	create date:2009/10/08 | first author:McCully RB	19808595	2009	2009	1		1	1			McCully, Robert	USA	Mayo Clinic		Academic	Academic medical center		1	Circulation card imag			1			298	66			52	20	66	60	54	11				20	41		5/1/2005	5/15/2005
51	5	Applicability of the appropriate use criteria for SPECT myocardial perfusion imaging in Italy: preliminary results.	Medolago G, Marcassa C, Alkraisheh A, Campini R, Ghilardi A, Giubbini R; Italian Working Group of Nuclear Cardiology.	Eur J Nucl Med Mol Imaging. 2014 Sep;41(9):1695-700. doi: 10.1007/s00259-014-2743-5. Epub 2014 Mar 15.	Eur J Nucl Med Mol Imaging. 2014	create date:2014/03/19 | first author:Medolago G	24633473	2014	2014	1						Medolago, G	Italy	Scientific Institute of Verno		general hospital, academic hospital, tertiary center	Mixed			Eur J Nucl Med Mol Imaging	1					2134	67			67											49	1/1/2013	9/30/2013		1
2246	139	Evaluation of the American College of Cardiology Foundation/American Society of Nuclear Cardiology appropriateness criteria for SPECT myocardial perfusion imaging.	Mehta R, Ward RP, Chandra S, Agarwal R, Williams KA; American College of Cardiology Foundation; American Society of Nuclear Cardiology.	J Nucl Cardiol. 2008 May-Jun;15(3):337-44. doi: 10.1016/j.nuclcard.2007.10.010. Epub 2008 Apr 16.	J Nucl Cardiol. 2008	create date:2008/06/03 | first author:Mehta R	18513640	2008	2008	1						Mehta, Rupa	USA	U Chicago		University of Chicago hospitals	Academic medical center		1	JNC		1				1209	60.9			45												2/1/2006	8/31/2006	1	1
435	54	A multicenter evaluation of the appropriate use of single-photon emission tomography myocardial perfusion imaging in Greece.	Moralidis E, Papadimitriou N, Stathaki M, Xourgia X, Spyridonidis T, Fotopoulos A, Apostolopoulos D, Karkavitsas N, Gotzamani-Psarrakou A.	J Nucl Cardiol. 2013 Apr;20(2):275-83. doi: 10.1007/s12350-012-9664-0. Epub 2013 Feb 21.	J Nucl Cardiol. 2013	create date:2013/02/23 | first author:Moralidis E	23430360	2013	2013	1						Moralidis, E	Greece	Aristotle University Medical School (Greece)	Heraklion University Hospital	Academic medical centers	Academic medical center		1	JNC	1					3032	66			59.4	30.8	65.5	80.2	18.5			24.4	9.199999999999999			44	10/1/2010	7/31/2011	1	1
994	89	Utilization of radionuclide myocardial perfusion imaging in two health care systems: assessment with the 2009 ACCF/ASNC/AHA appropriateness use criteria.	Nelson KH, Willens HJ, Hendel RC.	J Nucl Cardiol. 2012 Feb;19(1):37-42. doi: 10.1007/s12350-011-9467-8. Epub 2011 Nov 2.	J Nucl Cardiol. 2012	create date:2011/11/03 | first author:Nelson KH	22045393	2012	2012		1					Nelson, K	USA	University of Miami Miller School of Medicine-VA hospital		Miami VA Medical center	Academic medical center		1	JNC	1					150	61			99	35	77	87	43	38		21	13				1/1/2009	8/31/2009	1	1
994	89	Utilization of radionuclide myocardial perfusion imaging in two health care systems: assessment with the 2009 ACCF/ASNC/AHA appropriateness use criteria.	Nelson KH, Willens HJ, Hendel RC.	J Nucl Cardiol. 2012 Feb;19(1):37-42. doi: 10.1007/s12350-011-9467-8. Epub 2011 Nov 2.	J Nucl Cardiol. 2012	create date:2011/11/03 | first author:Nelson KH	22045393	2012	2012	1	1					Nelson, K	USA	University of Miami Miller School of Medicine		Univ Miami Medical Group	Academic medical center	authors write: ""Sites were selected among university hospitals located in diverse regions of the country, serving urban, suburban, and rural areas""	1	JNC	1					150	65			57	21	62	74	23	29		23	12				1/1/2009	8/31/2009	1	1
3082	170	Applicability of the Appropriate use Criteria for Myocardial Perfusion Scintigraphy	Oliveira AD, Rezende MF, Corrêa R, Mousinho R, Azevedo JC, Miranda SM, Oliveira AR, Gutterres RF, Mesquita ET, Mesquita CT	Arq Bras Cardiol. 2014 Nov;103(5):375-381. Epub 2014 Sep 23.	Arq Bras Cardiol. 2014		25252163	2014	2014	1	1			1	1	Oliveira, A	Brazil	Universidade Federal Fluminense		Private cardiology hospital	Community-based clinics/hospitals	clues from Discussion suggest non-academic: "In the present study, the clinical indications for MPS showed a high percentage of appropriateness in a private cardiology hospital... It compared the practices between a private cardiology hospital and a public university hospital."		Arq Bras Cardiol	1					367	65			64.3	26.7	50.1	60.8	17.2		20.2						11/1/2008	2/28/2009	1	1
3082	170	Applicability of the Appropriate use Criteria for Myocardial Perfusion Scintigraphy	Oliveira AD, Rezende MF, Corrêa R, Mousinho R, Azevedo JC, Miranda SM, Oliveira AR, Gutterres RF, Mesquita ET, Mesquita CT	Arq Bras Cardiol. 2014 Nov;103(5):375-381. Epub 2014 Sep 23.	Arq Bras Cardiol. 2014		25252163	2014	2014		1			1		Oliveira, A	Brazil	Universidade Federal Fluminense		Private cardiology hospital	Community-based clinics/hospitals	hard to say, not enough info. One weak clue: "This article is part of the thesis of Doctoral submitted by Anderson de Oliveira, from Universidade Federal Fluminense."		Arq Bras Cardiol		1				367	65			64.3	26.7	50.1	60.8	17.2		20.2						11/1/2008	2/28/2009	1	1
348	43	The use of a learning community and online evaluation of utilization for SPECT myocardial perfusion imaging.	Saifi S, Taylor AJ, Allen J, Hendel R.	JACC Cardiovasc Imaging. 2013 Jul;6(7):823-9. doi: 10.1016/j.jcmg.2013.01.012. Epub 2013 May 1.	JACC Cardiovasc Imaging. 2013	create date:2013/05/07 | first author:Saifi S	23643281	2013	2013	1	1					Saifi, S	USA	Washington Hospital Center (Washington, DC)	Medstar Health Research Institute (Washington, DC)	521 sites in us, web-based eval	Mixed	Assume mixed based on large site count and inclusion of cardioloy practices		JACC	1					11845																4/1/2010	12/31/2011	1	1
604	67	Appropriateness criteria for stress echocardiography in patients with acute chest pain: are we choosing wisely?	Schmitz L, Mori N, Khandheria BK, Gupta A.	Int J Cardiol. 2013 May 10;165(2):387-8. doi: 10.1016/j.ijcard.2012.08.060. Epub 2012 Sep 27. No abstract available.	Int J Cardiol. 2013	create date:2012/10/02 | first author:Schmitz L	23022087	2013	2013	1						Schmitz, L	USA	University of Wisconsin		Academic hospital	Academic medical center		1	Int J Cardiol			1			300																6/1/2009	3/31/2010	1
93	13	Utilization patterns of single-photon emission cardiac tomography myocardial perfusion imaging studies in a rural tertiary care setting.	Singh M, Babayan Z, Harjai KJ, Dedhia P, Sattur S, Jagasia DH.	Clin Cardiol. 2014 Feb;37(2):67-72. doi: 10.1002/clc.22240. Epub 2014 Jan 7.	Clin Cardiol. 2014	create date:2014/01/09 | first author:Singh M	24399332	2014	2014	1						Singh, Maninder	USA	Guthrie Clinic/Robert Packer Hospital		Rural tertiary healthcare system	Academic medical center	called and learned they are affiliated with The Commonwealth Medical College of Pennsylvania (http://www.guthrie.org/content/medical-education), but there appear to be office sites involved, so won't consider		Clin Cardiol	1					328	67			56	33	65	80	14								4/1/2011	9/30/2011	1	1
803	77	Application of appropriate use criteria for stress myocardial perfusion imaging at two academic medical centers: compliance and association with image findings.	Soine LA, Cunningham SL, Motzer SA, Inoue LY, Caldwell JH.	J Am Acad Nurse Pract. 2012 Apr;24(4):200-8. doi: 10.1111/j.1745-7599.2011.00679.x. Epub 2011 Dec 19.	J Am Acad Nurse Pract. 2012	create date:2012/04/11 | first author:Soine LA	22486835	2012	2012		1					Soine, L	USA	U Washington		Academic	Academic medical center		1	JAANP		1				1445	60.8			91	31	60	77	39	0		0	0	0	0	0	10/1/2005	4/30/2008	1	1
803	77	Application of appropriate use criteria for stress myocardial perfusion imaging at two academic medical centers: compliance and association with image findings.	Soine LA, Cunningham SL, Motzer SA, Inoue LY, Caldwell JH.	J Am Acad Nurse Pract. 2012 Apr;24(4):200-8. doi: 10.1111/j.1745-7599.2011.00679.x. Epub 2011 Dec 19.	J Am Acad Nurse Pract. 2012	create date:2012/04/11 | first author:Soine LA	22486835	2012	2012	1	1					Soine, L	USA	U Washington		Academic	Academic medical center		1	JAANP		1				1377	58.4			48	21	42	51	18	0		0	0	0	0	0	10/1/2005	4/30/2008		1
433	53	Appropriate use criteria for stress echocardiography: impact of updated criteria on appropriateness ratings, correlation with pre-authorization guidelines, and effect of temporal trends and an educational initiative on utilization.	Willens HJ, Nelson K, Hendel RC.	JACC Cardiovasc Imaging. 2013 Mar;6(3):297-309. doi: 10.1016/j.jcmg.2012.11.009. Epub 2013 Feb 20.	JACC Cardiovasc Imaging. 2013	create date:2013/02/26 | first author:Willens HJ	23433927	2013	2013		1					Willens, Howard	USA	University of Miami Miller School of Medicine		Academic medical center	Academic medical center		1	JACC CVI				1		111	57.7			49.6												10/1/2011	12/31/2011	1
433	53	Appropriate use criteria for stress echocardiography: impact of updated criteria on appropriateness ratings, correlation with pre-authorization guidelines, and effect of temporal trends and an educational initiative on utilization.	Willens HJ, Nelson K, Hendel RC.	JACC Cardiovasc Imaging. 2013 Mar;6(3):297-309. doi: 10.1016/j.jcmg.2012.11.009. Epub 2013 Feb 20.	JACC Cardiovasc Imaging. 2013	create date:2013/02/26 | first author:Willens HJ	23433927	2013	2013	1	1			1		Willens, Howard	USA	University of Miami Miller School of Medicine		Academic medical center	Academic medical center		1	JACC CVI				1		209	56.1			46.9												8/1/2008	9/30/2008	1
433	53	Appropriate use criteria for stress echocardiography: impact of updated criteria on appropriateness ratings, correlation with pre-authorization guidelines, and effect of temporal trends and an educational initiative on utilization.	Willens HJ, Nelson K, Hendel RC.	JACC Cardiovasc Imaging. 2013 Mar;6(3):297-309. doi: 10.1016/j.jcmg.2012.11.009. Epub 2013 Feb 20.	JACC Cardiovasc Imaging. 2013	create date:2013/02/26 | first author:Willens HJ	23433927	2013	2013		1					Willens, Howard	USA	University of Miami Miller School of Medicine		Academic medical center	Academic medical center		1	JACC CVI				1		209	56.3			47.4												7/1/2011	9/30/2011	1
433	53	Appropriate use criteria for stress echocardiography: impact of updated criteria on appropriateness ratings, correlation with pre-authorization guidelines, and effect of temporal trends and an educational initiative on utilization.	Willens HJ, Nelson K, Hendel RC.	JACC Cardiovasc Imaging. 2013 Mar;6(3):297-309. doi: 10.1016/j.jcmg.2012.11.009. Epub 2013 Feb 20.	JACC Cardiovasc Imaging. 2013	create date:2013/02/26 | first author:Willens HJ	23433927	2013	2013		1			1	1	Willens, Howard	USA	University of Miami Miller School of Medicine		Academic medical center	Academic medical center	"academically affiliated outpatient laboratory"	1	JACC CVI			1			209	56.1			46.9												8/1/2008	9/30/2008	1
45	4	Clinician-dependent variations in inappropriate use of myocardial perfusion imaging: training, specialty, and location.	Winchester DE, Hymas J, Meral R, Nguyen D, Dusaj R, Shaw LJ, Beyth RJ.	J Nucl Cardiol. 2014 Jun;21(3):598-604. doi: 10.1007/s12350-014-9887-3. Epub 2014 Mar 27.	J Nucl Cardiol. 2014	create date:2014/03/29 | first author:Winchester DE	24671699	2014	2014	1		4	1		1	Winchester, D	USA	Malcolm Randall VA Medical Center, Florida	Univ of Florida College of Medicine	VA medical center	Academic medical center		1	JNC	1					582				96	41	76	82	26	41				36		41	12/1/2010	7/31/2011	1	1
[truncated: 30 more columns]
